# Supplementary material for: Race-related differences in the economic, healthcare-access, and psychological impact of COVID-19: personal resources associated with resilience
Source: J Patient Rep Outcomes. 2022 Oct 17;6:113. doi: 10.1186/s41687-022-00514-2 (PMC9574813; doi:10.1186/s41687-022-00514-2)
Supplement: Supplementary file 1 — Additional file 1. Table S1. COVID-Specific Items and Scales. Table S2. Descriptive Statistics of Person-Reported Outcomes. Table S3. Unadjusted Group Comparisons on Person-Reported Outcomes. Table S4. Representativeness Checks. Table S5. Distribution of Covariates in the Matched Samples. Table S6. Comparison of Explained Variance by Demographics and COVID-specific Variables in Whole-Sample vs. Matched Cohort Analyses. [file 41687_2022_514_MOESM1_ESM.xlsx]

## Sheet: Supp T1_COVID items&scales
	Table S1. COVID-Specific Items and Scales
	Concept		Item	Alpha coefficient
	COVID Infection Status		Have you had COVID-19, the illness caused by the novel coronavirus?	NA
	Coping with Lockdown	cope1	Taking breaks from watching, reading, or listening to news stories, including social media	0.568
		cope2	Eating healthy, well-balanced meals
		cope3*	Eating a lot of high-fat or sugary foods
		cope4	Exercising for at least 20 minutes
		cope5	Getting enough sleep
	Social Support	current.support1a	To listen to you when you needed to talk?	0.58
		current.support2a	To have a good time with?
		current.support3a	To turn to for suggestions about how to deal with a personal problem?
		current.support4a	To understand your problems?
		current.support5a	To love and make you feel wanted?
		livetemp1	How many supports in the home
	Post-traumatic Growth	growth1	I have a greater appreciation for the value of my own life	0.82
		growth2	I more clearly see that I can count on people in times of trouble
		growth3	I have a greater sense of closeness with others
		growth4	I have a stronger religious faith
	Interpersonal Conflict	household1	Arguments with your spouse or partner	0.76
		household2	Snapping at or yelling at other family members or loved ones
		household3	Getting angry at children
		household4	Interpersonal conflict with friends or coworkers
	Worry (Self)	iso	How often do you feel isolated from others?	0.62
		grumpy	How often do you feel irritable or grumpy?
		rum1rec	I am not worried about the coronavirus (rec)
		rum2	I am stressed around other people because I worry I’ll catch the coronavirus
		rum3	Thoughts about the pandemic distract me or keep me from being able to concentrate
	Worry (Famly)	concern1	Losing my job	0.895
		concern2	Another family member losing his/her job
		concern3	Not enough money to pay rent or mortgage
		concern4	Family member not enough money to pay for gas
		concern5	Family member not enough money to pay for food
		concern6	Family member not having a regular place to sleep or stay
	Lack Money	lack1	Not enough money to pay rent or mortgage	0.669
		lack2	Not enough money to pay for gas
		lack3	Not enough money to pay for food
		bills	Difficulty Paying Bills
	Inadequate Access to Healthcare	difficulty1	Difficulty getting the usual medicine that you need	0.768
		difficulty2	Difficulty getting routine medical care
		delays	Have delays or difficulties reaching your healthcare provider(s) caused your health to worsen in any way?
	Housing Instability	lack4	I did not have a regular place to sleep or stay	NA
	* Reverse-coded

## Sheet: Supp T2_Descriptive Stats PROs
	Table S2. Descriptive Statistics of Person-Reported Outcomes
		N	Mean	Std. Deviation	Std. Error	Min	Max	Skewnessᵠ
	DQ Wellness Measure
	White	4118	-0.267274	0.907633	0.0141438	-3.438	2.359	0.0291409
	Black	258	-0.205919	0.944235	0.0587855	-2.544	2.359	-0.0226999
	Asian	85	-0.126271	0.809669	0.0878209	-1.65052	2.14231	0.168871
	American Indian	29	-0.20269	0.809112	0.150248	-1.646	1.463	0.382394
	Multiple Races	123	-0.460073	1.03169	0.0930241	-2.658	1.761	-0.00867228
	Not Missing Race	4613	-0.265979	0.911442	0.0134195	-3.438	2.359	0.026982
	Missing Race	131	-0.317298	0.970491	0.0847922	-2.544	2.359	0.278881
	Non-Hispanic	4398	-0.262019	0.911537	0.0137451	-3.438	2.359	0.0284942
	Hispanic	221	-0.380231	0.933037	0.0627629	-2.544	1.761	0.147896
	Coping with Lockdown
	White	4121	0.0203012	0.991802	0.0154498	-2.73418	2.17617	-0.0869462
	Black	259	-0.297376	0.971286	0.0603528	-2.59872	2.17617	0.212055
	Asian	85	0.291712	0.929986	0.100871	-2.58256	1.52053	-0.556737
	American Indian	29	-0.123112	0.675252	0.125391	-2.46327	0.923185	-1.22579
	Multiple Races	122	-0.247454	1.1283	0.102152	-2.73418	2.14231	-0.0830955
	Not Missing Race	4616	-0.000503264	0.995692	0.0146552	-2.73418	2.17617	-0.0742126
	Missing Race	181	0.0128346	1.10716	0.0822943	-2.59872	2.14231	-0.220699
	Non-Hispanic	4402	0.00816111	0.993829	0.0149791	-2.73418	2.17617	-0.0741962
	Hispanic	221	-0.183005	1.04866	0.0705407	-2.59872	2.14231	-0.056964
	Social Support
	White	4129	0.029932	0.992815	0.0154506	-2.76095	1.52053	-0.664911
	Black	259	-0.225536	1.02717	0.0638251	-2.76095	1.34214	-0.398225
	Asian	86	-0.174221	1.08695	0.117208	-2.58256	1.52053	-0.556737
	American Indian	29	-0.251116	1.06711	0.198157	-2.22577	1.34214	-0.140028
	Multiple Races	124	-0.323843	1.01169	0.0908523	-2.58256	1.34214	-0.197159
	Not Missing Race	4627	0.00059509	1.00082	0.0147132	-2.76095	1.52053	-0.629409
	Missing Race	131	-0.0210189	0.973976	0.0850967	-2.58256	1.34214	-0.508453
	Non-Hispanic	4411	0.00414734	0.995193	0.0149844	-2.76095	1.52053	-0.631298
	Hispanic	222	-0.0317191	1.0659	0.0715384	-2.58256	1.34214	-0.586564
	Post-Traumatic Growth
	White	4112	-0.04305	0.98489	0.0153589	-1.62283	1.99551	0.209936
	Black	259	0.589154	1.01016	0.0627683	-1.62283	1.99551	-0.449773
	Asian	86	0.333598	1.06172	0.114488	-1.62283	1.99551	-0.0290608
	American Indian	29	0.217533	0.832503	0.154592	-1.17053	1.76936	0.136031
	Multiple Races	123	-0.0159036	1.02786	0.092679	-1.62283	1.99551	0.141942
	Not Missing Race	4609	0.00186828	0.999518	0.0147227	-1.62283	1.99551	0.175267
	Missing Race	133	-0.0647436	1.01826	0.0882941	-1.62283	1.99551	0.0909498
	Non-Hispanic	4394	-0.00719233	0.996956	0.0150399	-1.62283	1.99551	0.184002
	Hispanic	221	0.219086	1.05339	0.0708587	-1.62283	1.99551	-0.0589188
	Interpersonal Conflict
	White	4111	-0.00696379	0.98782	0.0154065	-0.769661	4.9056	2.04316
	Black	258	-0.0707278	1.06605	0.0663692	-0.769661	4.9056	2.26104
	Asian	84	0.242975	1.33646	0.14582	-0.769661	4.9056	1.76443
	American Indian	29	0.264747	1.33695	0.248266	-0.769661	3.68947	1.40456
	Multiple Races	123	0.102611	1.02661	0.0925662	-0.769661	3.48679	1.29202
	Not Missing Race	4605	-0.00133924	1.00382	0.0147924	-0.769661	4.9056	2.02958
	Missing Race	132	0.0467212	0.858271	0.0747029	-0.769661	2.67603	1.03121
	Non-Hispanic	4390	-0.0203002	0.977348	0.0147508	-0.769661	4.9056	2.04199
	Hispanic	222	0.372817	1.31447	0.0882211	-0.769661	4.9056	1.43838
	Worry (Self)
	White	4135	-0.00660353	0.999851	0.0155488	-2.14587	2.6318	0.019562
	Black	259	-0.0780032	1.0056	0.062485	-2.14587	2.15404	0.0438096
	Asian	86	0.109637	0.852378	0.0919143	-1.78754	1.43738	-0.439847
	American Indian	29	0.127645	0.94453	0.175395	-2.14587	1.79571	-0.327669
	Multiple Races	124	0.200585	1.07817	0.0968229	-2.14587	2.15404	-0.018958
	Not Missing Race	4633	-0.00205167	0.999959	0.014691	-2.14587	2.6318	0.013406
	Missing Race	134	0.0709358	1.00259	0.0866107	-2.14587	2.15404	0.0223083
	Non-Hispanic	4417	-0.00905798	0.998601	0.0150255	-2.14587	2.6318	0.0233499
	Hispanic	223	0.217258	1.02734	0.0687958	-2.14587	2.15404	-0.204094
	Worry (Family)
	White	4114	-0.0533291	0.963714	0.015025	-0.846011	3.18708	1.52172
	Black	259	0.315385	1.14233	0.0709807	-0.846011	3.18708	0.863822
	Asian	85	0.405039	1.21201	0.131461	-0.846011	3.18708	0.875407
	American Indian	29	0.460109	1.32915	0.246816	-0.846011	3.18708	0.912725
	Multiple Races	123	0.445617	1.24573	0.112324	-0.846011	3.18708	0.720907
	Not Missing Race	4610	-0.00762013	0.999075	0.0147146	-0.846011	3.18708	1.43453
	Missing Race	176	0.199595	1.00639	0.0758595	-0.846011	3.18708	0.951181
	Non-Hispanic	4394	-0.0293338	0.976002	0.0147238	-0.846011	3.18708	1.46087
	Hispanic	220	0.440149	1.26365	0.0851953	-0.846011	3.18708	0.801696
	Lack of Money
	White	4125	-0.0349771	0.961815	0.0149754	-1.21572	5.00738	1.58974
	Black	255	0.413023	1.18514	0.0742161	-1.21572	3.26491	0.769591
	Asian	85	0.071362	0.911689	0.0988865	-0.717874	2.76707	1.25078
	American Indian	29	0.518163	1.29939	0.241291	-0.717874	2.76707	0.603535
	Multiple Races	123	0.349667	1.22093	0.110088	-1.21572	3.26491	0.927992
	Not Missing Race	4617	0.0054455	0.992	0.0145993	-1.21572	5.00738	1.49688
	Missing Race	178	-0.141246	1.18338	0.0886984	-1.21572	6.25201	1.79639
	Non-Hispanic	4401	-0.014908	0.966512	0.0145691	-1.21572	5.00738	1.51787
	Hispanic	223	0.384983	1.27291	0.0852405	-1.21572	3.26491	0.926224
	Inadequate Access to Healthcare
	White	4051	-0.0334234	0.968802	0.0152214	-0.813499	4.35497	1.49824
	Black	253	0.104942	1.12877	0.0709652	-0.813499	4.35497	1.50689
	Asian	82	0.205487	1.18682	0.131062	-0.813499	3.92426	1.21869
	American Indian	29	0.255839	1.14314	0.212276	-0.813499	3.06285	1.09782
	Multiple Races	120	0.344022	1.21856	0.111239	-0.813499	3.92426	0.954635
	Not Missing Race	4535	-0.00954707	0.993601	0.0147545	-0.813499	4.35497	1.48409
	Missing Race	180	0.240533	1.12616	0.083939	-0.813499	3.92426	1.09062
	Non-Hispanic	4324	-0.0251506	0.972428	0.0147882	-0.813499	4.35497	1.47792
	Hispanic	219	0.301615	1.23574	0.0835033	-0.813499	4.35497	1.2189
	Housing Instability
	White	3538	-0.0128259	0.979395	0.0164657	-1.16232	3.54863	2.41095
	Black	209	0.165121	1.19542	0.0826886	-1.04586	3.15741	1.67621
	Asian	74	0.0875846	1.08372	0.12598	-0.892209	3.32502	2.12807
	American Indian	26	0.185033	1.25098	0.245338	-0.852555	2.80616	1.5701
	Multiple Races	99	-0.0496708	1.02304	0.102819	-0.959033	3.06617	2.34419
	Not Missing Race	3946	-0.00113859	0.99751	0.0158796	-1.16232	3.54863	2.34082
	Missing Race	100	0.0449289	1.09826	0.109826	-1.04586	2.82542	2.00269
	Non-Hispanic	3762	-0.010557	0.985321	0.0160645	-1.12209	3.54863	2.39042
	Hispanic	189	0.240049	1.26886	0.0922962	-1.16232	3.40542	1.43466
	* Only shown if significant
	ᵠ Conditional formatting of the skewness statistic indicates those subgroups whose distribution is moderately skewed (bolded value) or highly skewed (bolded and grey fill).
	Katrina Borowiec
Programmer	2021-11-09
Date	wellness_models.sps
Syntax	wellness_additional_tables_for_paper.spv
Output	covid_wellness.sav (from COVID Summer 2020 data)
data

## Sheet: SuppT3_PRO group comparisons
	Table S3. Unadjusted Group Comparisons on Person-Reported Outcomes
	Dependent Variable	ANOVA comparing racial groups excluding missing		t-test comparing missing vs. non-missing racial groups		t-test comparing Hispanic vs. non-Hispanic
		p-value	Eta-squared*	p-value	Cohen's d*	p-value	Cohen's d*
	DQ Wellness Measure	0.06506		0.525906		0.0602972
	Coping with Lockdown	<0.001	0.00868667	0.873392		0.00541039	0.996508
	Social Support	<0.001	0.00740576	0.807295		0.601608
	Post-Traumatic Growth	<0.001	0.023564	0.448895		<0.001	0.99972
	Interpersonal Conflict	0.0458286	0.00210564	0.586203		<0.001	0.996116
	Worry (Self)	0.0833502		0.40494		<0.001	0.999995
	Worry (Family)	<0.001	0.0177598	0.00696298	5.94686	<0.001	5.90048
	Lack of Money	<0.001	0.0157773	0.104392		<0.001	1.97533
	Inadequate Access to Healthcare	<0.001	0.00591157	<0.001	2.31935	<0.001	2.29084
	Housing Instability	0.0908745		0.649204		0.00809262	1.00064
	* Only shown if significant
Programmer	Katrina Borowiec
Date	2021-11-09
Syntax	wellness_models.sps
Output	wellness_additional_tables_for_paper.spv
data	covid_wellness.sav (from COVID Summer 2020 data)

## Sheet: SuppT4_Representativeness
		Table S4: Representativeness Checks
		Following is a comparison of the Covid Resilience study sample to U.S. Census findings, 5-year estimates, 2015 to 2019. Variables of interest were gender, age, state, and region.
		Age:
		These results rely on census data that provide the specific breakdowns desired, for those age 20 or higher. Those 20 or higher comprise 96.6% of census persons at least 18, and 99.6% of those in our sample at least 18.
			N	Mean	SD
		Our sample	4796	51.7	14
		Census, best estimates	242637184	48.5	Not available
		Age group	Our sample	Census	Difference
		20 to 24 years	0.02	0.09	-0.07
		25 to 29 years	0.04	0.1	-0.06
		30 to 34 years	0.07	0.09	-0.02
		35 to 39 years	0.1	0.09	0.01
		40 to 44 years	0.11	0.08	0.03
		45 to 49 years	0.11	0.09	0.02
		50 to 54 years	0.11	0.09	0.02
		55 to 59 years	0.12	0.09	0.03
		60 to 64 years	0.12	0.08	0.04
		65 to 69 years	0.1	0.07	0.03
		70 to 74 years	0.07	0.05	0.02
		75 to 79 years	0.03	0.04	-0.01
		80 to 84 years	0.01	0.02	-0.01
		85 years and over	0	0.03	-0.03
		Gender (here, like the U.S. Census, we exclude cases labeled other than “male” or “female”)
			Male	Female
		Our sample	0.179	0.821
		Census	0.492	0.508
		State: (in descending order by percentage among our sample, for all ages)
				Our Sample	Census	Difference
			CA	0.09	0.12	-0.03
			FL	0.09	0.07	0.02
			TX	0.06	0.09	-0.03
			NY	0.05	0.06	-0.01
			IL	0.05	0.04	0.01
			CO	0.05	0.02	0.03
			OH	0.05	0.04	0.01
			PA	0.05	0.04	0.01
			GA	0.04	0.02	0.02
			MI	0.03	0.03	0
			NC	0.03	0.03	0
			MD	0.03	0.02	0.01
			VA	0.03	0.03	0
			WA	0.03	0.02	0.01
			NJ	0.03	0.03	0
			MA	0.03	0.02	0.01
			AZ	0.02	0.02	0
			MN	0.02	0.02	0
			IN	0.02	0.02	0
			WI	0.02	0.02	0
			TN	0.02	0.02	0
			OR	0.02	0.01	0.01
			MO	0.02	0.02	0
			KY	0.01	0.01	0
			IA	0.01	0.01	0
			AL	0.01	0.02	-0.01
			CT	0.01	0.01	0
			OK	0.01	0.01	0
			NV	0.01	0.01	0
			KS	0.01	0.01	0
			UT	0.01	0.01	0
			LA	0.01	0.01	0
			ME	0.01	0	0.01
			MS	0.01	0.01	0
			AR	0.01	0.01	0
			NE	0.01	0.01	0
			WV	0	0.01	-0.01
			DE	0	0	0
			NM	0	0.01	-0.01
			NH	0	0	0
			ID	0	0.01	-0.01
			DC	0	0	0
			MT	0	0	0
			RI	0	0	0
			AK	0	0	0
			VT	0	0	0
			ND	0	0	0
			HI	0	0	0
			SD	0	0	0
			WY	0	0	0
		Region (for all ages)
				Our Sample	Census
			Midwest	0.23	0.21
			Northeast	0.18	0.17
			South	0.27	0.38
			West	0.33	0.24

## Sheet: Supp T5_DistribCovar Match
	Table S5. Distribution of Covariates in the Matched Samples
			N	Mean	Std. Deviation	Std. Error	95% Confidence Interval for Mean		Minimum	Maximum
							Lower Bound	Upper Bound
	Body Mass Index	White	432	30.678	8.10465	0.389935	29.9116	31.4444	16.6495	71.7925
		Non-White	413	31.0279	8.83583	0.434783	30.1732	31.8825	16.4196	72.7032
		Total	845	30.849	8.46668	0.291263	30.2773	31.4207	16.4196	72.7032
	Comorbidities	White	432	3.96759	2.2405	0.107796	3.75572	4.17946	0	12
		Non-White	413	3.71671	2.44247	0.120186	3.48045	3.95296	0	14
		Total	845	3.84497	2.34336	0.0806141	3.68674	4.0032	0	14
	Female Gender	White	432	0.854167	0.353348	0.0170005	0.820753	0.887581	0	1
		Non-White	413	0.828087	0.377762	0.0185885	0.791547	0.864627	0	1
		Total	845	0.84142	0.3655	0.0125736	0.816741	0.866099	0	1
	Living Alone	White	432	0.118056	0.323048	0.0155427	0.0875067	0.148604	0	1
		Non-White	413	0.154964	0.362309	0.0178281	0.119918	0.190009	0	1
		Total	845	0.136095	0.343092	0.0118027	0.112929	0.159261	0	1
	Marital Status	White	432	2.59259	1.42752	0.0686815	2.4576	2.72759	1	6
		Non-White	413	2.53753	1.47361	0.0725116	2.39499	2.68007	1	6
		Total	845	2.56568	1.44963	0.0498688	2.4678	2.66356	1	6
	Currently Working	White	432	2.07639	1.26755	0.060985	1.95652	2.19625	1	4
		Non-White	413	2.02179	1.27409	0.062694	1.89855	2.14503	1	4
		Total	845	2.0497	1.27029	0.0436994	1.96393	2.13548	1	4
	ONET Occupational Complexity	White	432	3.23843	1.08826	0.0523592	3.13551	3.34134	1	5
		Non-White	413	3.10896	1.14918	0.0565476	2.9978	3.22012	1	5
		Total	845	3.17515	1.11966	0.0385176	3.09955	3.25075	1	5
	Educational Achievement	White	432	4.71065	1.16487	0.0560447	4.60049	4.8208	1	6
		Non-White	413	4.53027	1.18738	0.0584274	4.41541	4.64512	1	6
		Total	845	4.62249	1.17869	0.0405481	4.5429	4.70207	1	6
	Currently Smoke or Vape	White	432	0.238426	0.621431	0.0298986	0.179661	0.297191	0	2
		Non-White	413	0.33414	0.686005	0.0337561	0.267785	0.400496	0	2
		Total	845	0.285207	0.655152	0.0225379	0.24097	0.329444	0	2
	Time Since Diagnosis	White	432	16.4375	15.9091	0.765428	14.9331	17.9419	0	120
		Non-White	413	16.8692	15.8524	0.780045	15.3359	18.4026	0	120
		Total	845	16.6485	15.8735	0.546065	15.5767	17.7203	0	120
	Had COVID	White	432	0.0694444	0.254503	0.0122448	0.0453775	0.0935114	0	1
		Non-White	413	0.101695	0.302613	0.0148906	0.0724238	0.130966	0	1
		Total	845	0.0852071	0.279355	0.0096101	0.0663446	0.10407	0	1
	Age	White	432	48.8634	13.6144	0.655024	47.576	50.1509	20	86
		Non-White	413	48.5593	12.9253	0.636011	47.3091	49.8096	19	85
		Total	845	48.7148	13.2751	0.456677	47.8184	49.6111	19	86

## Sheet: SuppT6_rsq comp models
	Table S6. Comparison of Explained Variance by Demographics and COVID-specific Variables in Whole-Sample vs. Matched Cohort Analyses
	Model	Whites Only	Non-Whites Only
	Whole Sample (unmatched) analysis
	Demo Only	0.138	0.129
	COVID variables only	0.482	0.462
	Full Model	0.513	0.502
	Propensity Score Matched Cohort Regressions
	COVID variables only	0.517835	0.492191
	Full Model	0.532341	0.518907
